# Supplementary material for: ANXA11 rs1049550 Associates with Löfgren’s Syndrome and Chronic Sarcoidosis Patients
Source: Cells. 2022 May 5;11(9):1557. doi: 10.3390/cells11091557 (PMC9101321; doi:10.3390/cells11091557)
Supplement: Supplementary file 1 [file cells-11-01557-s001.zip]

Archive with 1 entries (1 files):
- cells-1650145-supplementary.pdf
